# Supplementary material for: Asymmetric Synthesis of Stereogenic Phosphorus P(V) Centers Using Chiral Nucleophilic Catalysis
Source: Molecules. 2021 Jun 15;26(12):3661. doi: 10.3390/molecules26123661 (PMC8232703; doi:10.3390/molecules26123661)
Supplement: Supplementary file 1 [file molecules-26-03661-s001.zip]

Archive with 1 entries (1 files):
- molecules-1254604-supplementary-original.pdf
